# Supplementary material for: Charged Residue Implantation Improves the Affinity of a Cross-Reactive Dengue Virus Antibody
Source: Int J Mol Sci. 2022 Apr 11;23(8):4197. doi: 10.3390/ijms23084197 (PMC9027083; doi:10.3390/ijms23084197)
Supplement: Supplementary file 1 [file ijms-23-04197-s001.zip]

Archive with 1 entries (1 files):
- ijms-1640484-supplementary.pdf
